# Supplementary material for: Exposure to ethanol leads to midfacial hypoplasia in a zebrafish model of FASD via indirect interactions with the Shh pathway
Source: BMC Biol. 2021 Jul 1;19:134. doi: 10.1186/s12915-021-01062-9 (PMC8247090; doi:10.1186/s12915-021-01062-9)
Supplement: Supplementary file 9 — Additional file 9: Table S2. Sample size and p-values. Sample size for all applicable experiments provided in the first tab of the Excel file. P-value comparisons provided in the second tab of the Excel file. [file 12915_2021_1062_MOESM9_ESM.xlsx]

## Sheet: sample size
Fig. 1A-B:
treatment	genotype	count
control	wild-type	4
control	heterozygote	4
control	mutant	2
3.3 hpf	wild-type	7
3.3 hpf	heterozygote	18
3.3 hpf	mutant	5
4 hpf	wild-type	8
4 hpf	heterozygote	10
4 hpf	mutant	7
4.5 hpf	wild-type	6
4.5 hpf	heterozygote	14
4.5 hpf	mutant	10
6 hpf	wild-type	8
6 hpf	heterozygote	18
6 hpf	mutant	5
Fig. 3F:
treatment	count
control	7
ethanol	7
Fig. 4B:
treatment	count
control	24
ethanol	14
cyclopamine	21
cyclopamine + ethanol	15
Fig. 4C:
treatment	count
control	4
ethanol	4
cyclopamine	4
cyclopamine + ethanol	4
Fig. 5B:
treatment	genotype	count
control	wild-type	11
control	heterozygote	16
control	mutant	3
ethanol	wild-type	3
ethanol	heterozygote	8
ethanol	mutant	6
Fig. 5C:
treatment	genotype	count
control	wild-type	9
control	heterozygote	27
control	mutant	12
ethanol	wild-type	11
ethanol	heterozygote	21
ethanol	mutant	14
Fig. 6B-C:
treatment	genotype	count
control	wild-type	9
blebbistatin	wild-type	5
control	heterozygote	33
blebbistatin	heterozygote	26
control	mutant	10
blebbistatin	mutant	10
Fig. 7D:
treatment	edge	genotype	count
control	leading	wild-type or heterozygote	6
control	leading	mutant	6
ethanol	leading	wild-type or heterozygote	6
ethanol	leading	mutant	6
control	trailing	wild-type or heterozygote	6
control	trailing	mutant	6
ethanol	trailing	wild-type or heterozygote	6
ethanol	trailing	mutant	6
control	anterior-posterior	wild-type or heterozygote	6
control	anterior-posterior	mutant	6
ethanol	anterior-posterior	wild-type or heterozygote	6
ethanol	anterior-posterior	mutant	6
Fig. S3G:
treatment	count
control	5
ethanol	5
Figure S3E:
treatment	count
control	5
ethanol	5
Figure S3F:
treatment	count
control	5
ethanol	5
Fig. S7B:
treatment	counts
control	34
0.01	34
0.011	34
0.012	34
0.013	35
0.014	34
0.015	31
0.016	26
0.017	26
0.018	25
0.019	32
Fig. S7C:
treatment	genotype	count
control	vangl2^+/+;gpc^fr6/fr6	6
ethanol	vangl2^+/+;gpc^fr6/fr6	3
control	vangl2^m209/m209;gpc4^+/+	3
ethanol	vangl2^m209/m209;gpc4^+/+	9
control	vangl2^m209/m209;gpc4^fr6/+	8
ethanol	vangl2^m209/m209;gpc4^fr6/+	10
control	vangl2^m209/+;gpc4^fr6/fr6	6
ethanol	vangl2^m209/+;gpc4^fr6/fr6	11

## Sheet: significance
Fig. 1A:
comparison pair	p.adj
6 hpf:-/--4 hpf:+/-	7.85e-06
6 hpf:-/--6 hpf:+/-	1.26e-05
6 hpf:-/--4.5 hpf:+/-	1.45e-05
6 hpf:-/--4 hpf:+/+	3.55e-05
6 hpf:-/--control:+/+	5.22e-05
6 hpf:-/--4.5 hpf:+/+	8.46e-05
6 hpf:-/--control:+/-	0.000113
6 hpf:-/--3.3 hpf:+/+	0.000466
6 hpf:-/--6 hpf:+/+	0.000549
6 hpf:-/--3.3 hpf:+/-	0.00181092
6 hpf:-/--control:-/-	0.00404913
6 hpf:-/--4.5 hpf:-/-	0.0354907
6 hpf:-/--4 hpf:-/-	0.0861101
6 hpf:-/--3.3 hpf:-/-	0.261289
4.5 hpf:-/--control:+/+	0.306392
3.3 hpf:-/--control:+/+	0.327875
4.5 hpf:-/--4 hpf:+/-	0.344185
4 hpf:-/--control:+/+	0.353742
3.3 hpf:-/--4 hpf:+/-	0.435322
4.5 hpf:-/--control:+/-	0.437386
4 hpf:-/--4 hpf:+/-	0.443877
3.3 hpf:-/--control:+/-	0.445719
4 hpf:-/--control:+/-	0.484094
3.3 hpf:+/--control:+/+	0.526464
4.5 hpf:-/--4 hpf:+/+	0.542599
4.5 hpf:-/--4.5 hpf:+/-	0.572347
4.5 hpf:-/--4.5 hpf:+/+	0.584125
3.3 hpf:-/--4 hpf:+/+	0.587789
3.3 hpf:-/--4.5 hpf:+/+	0.601748
4 hpf:+/--3.3 hpf:+/-	0.604119
4.5 hpf:-/--6 hpf:+/-	0.619492
4 hpf:-/--4 hpf:+/+	0.620245
4 hpf:-/--4.5 hpf:+/+	0.642947
3.3 hpf:-/--4.5 hpf:+/-	0.651883
4 hpf:-/--4.5 hpf:+/-	0.675644
3.3 hpf:+/--control:+/-	0.683062
3.3 hpf:-/--6 hpf:+/-	0.702786
3.3 hpf:-/--control:-/-	0.719902
4 hpf:-/--6 hpf:+/-	0.726247
4.5 hpf:-/--control:-/-	0.769316
4 hpf:-/--control:-/-	0.775911
3.3 hpf:+/--4 hpf:+/+	0.812832
3.3 hpf:+/--4.5 hpf:+/+	0.837154
4.5 hpf:+/--3.3 hpf:+/-	0.849689
6 hpf:+/--3.3 hpf:+/-	0.887677
3.3 hpf:-/--3.3 hpf:+/+	0.90283
control:-/--3.3 hpf:+/-	0.917451
4.5 hpf:-/--3.3 hpf:+/+	0.922005
4 hpf:-/--3.3 hpf:+/+	0.936364
3.3 hpf:-/--6 hpf:+/+	0.942506
4.5 hpf:-/--6 hpf:+/+	0.959061
4 hpf:-/--6 hpf:+/+	0.967092
6 hpf:+/+-control:+/+	0.985426
6 hpf:+/--control:+/+	0.993013
3.3 hpf:+/--3.3 hpf:+/+	0.994877
3.3 hpf:+/+-control:+/+	0.996366
control:+/--6 hpf:+/+	0.996642
4.5 hpf:+/--control:+/+	0.998138
3.3 hpf:+/--6 hpf:+/+	0.998859
6 hpf:+/--control:+/-	0.99896
control:-/--6 hpf:+/+	0.999227
control:+/--3.3 hpf:+/+	0.999427
3.3 hpf:-/--3.3 hpf:+/-	0.999757
4.5 hpf:+/--control:+/-	0.999815
4 hpf:+/--6 hpf:+/+	0.99982
control:-/--6 hpf:+/-	0.99982
control:-/--3.3 hpf:+/+	0.999841
6 hpf:+/+-4.5 hpf:+/+	0.999956
control:-/--4.5 hpf:+/-	0.999959
4 hpf:+/+-control:+/+	0.999971
4 hpf:-/--3.3 hpf:+/-	0.999985
6 hpf:+/--4 hpf:+/-	0.999985
6 hpf:+/+-4 hpf:+/+	0.999986
4.5 hpf:-/--3.3 hpf:+/-	0.99999
4 hpf:+/--control:+/+	0.999992
4 hpf:+/--3.3 hpf:+/+	0.999995
4.5 hpf:+/+-control:+/+	0.999998
6 hpf:+/--4.5 hpf:+/+	0.999998
4.5 hpf:+/+-3.3 hpf:+/+	0.999999
control:+/--4 hpf:+/+	0.999999
control:-/--4 hpf:+/+	0.999999
6 hpf:+/--4 hpf:+/+	1
4.5 hpf:+/--4 hpf:+/-	1
4 hpf:+/+-3.3 hpf:+/+	1
4 hpf:+/--control:+/-	1
control:-/--4 hpf:+/-	1
4.5 hpf:+/--6 hpf:+/+	1
control:-/--4.5 hpf:+/+	1
4.5 hpf:+/--4.5 hpf:+/+	1
control:+/--4.5 hpf:+/+	1
4.5 hpf:+/--4 hpf:+/+	1
4.5 hpf:-/--3.3 hpf:-/-	1
6 hpf:+/--6 hpf:+/+	1
4.5 hpf:+/--3.3 hpf:+/+	1
4 hpf:-/--3.3 hpf:-/-	1
control:+/--control:+/+	1
control:-/--control:+/+	1
6 hpf:+/+-3.3 hpf:+/+	1
6 hpf:+/--3.3 hpf:+/+	1
4.5 hpf:+/+-4 hpf:+/+	1
4 hpf:+/--4 hpf:+/+	1
4 hpf:+/--4.5 hpf:+/+	1
control:-/--control:+/-	1
6 hpf:+/--4.5 hpf:+/-	1
4.5 hpf:-/--4 hpf:-/-	1
Fig. 4B:
comparison pair	significant?	summary	adjusted p value
control vs. ethanol	No	ns	0.404
control vs. cyclopamine	Yes	****	<0.0001
control vs. cyclopamine + ethanol	Yes	****	<0.0001
ethanol vs. cyclopamine	Yes	****	<0.0001
ethanol vs. cyclopamine + ethanol	Yes	****	<0.0001
cyclopamine vs. cyclopamine + ethanol	Yes	****	<0.0001
Fig. 4C:
comparison pair	significant?	summary	adjusted p value
control vs. ethanol	No	ns	0.9966
control vs. cyclopamine	Yes	***	0.0006
control vs. cyclopamine + ethanol	Yes	****	<0.0001
ethanol vs. cyclopamine	Yes	***	0.0004
ethanol vs. cyclopamine + ethanol	Yes	****	<0.0001
cyclopamine vs. cyclopamine + ethanol	No	ns	0.1115
Fig. 5B:
comparison pair	significant?	summary	adjusted p value
vangl2 +/+:control vs. vangl2 +/+:ethanol	Yes	****	<0.0001
vangl2 +/+:control vs. vangl2 m209/+:control	Yes	***	0.0005
vangl2 +/+:control vs. vangl2 m209/+:ethanol	Yes	****	<0.0001
vangl2 +/+:control vs. vangl2 m209/m209:control	Yes	****	<0.0001
vangl2 +/+:control vs. vangl2 m209/m209:ethanol	Yes	****	<0.0001
vangl2 +/+:ethanol vs. vangl2 m209/+:control	No	ns	0.0535
vangl2 +/+:ethanol vs. vangl2 m209/+:ethanol	No	ns	0.9554
vangl2 +/+:ethanol vs. vangl2 m209/m209:control	No	ns	0.9992
vangl2 +/+:ethanol vs. vangl2 m209/m209:ethanol	Yes	**	0.0052
vangl2 m209/+:control vs. vangl2 m209/+:ethanol	Yes	****	<0.0001
vangl2 m209/+:control vs. vangl2 m209/m209:control	Yes	*	0.0165
vangl2 m209/+:control vs. vangl2 m209/m209:ethanol	Yes	****	<0.0001
vangl2 m209/+:ethanol vs. vangl2 m209/m209:control	No	ns	0.9982
vangl2 m209/+:ethanol vs. vangl2 m209/m209:ethanol	Yes	**	0.0037
vangl2 m209/m209:control vs. vangl2 m209/m209:ethanol	Yes	*	0.0164
Fig. 5C:
comparison pair	Summary	adjusted p value
control wild-type vs. control heterozygote	ns	0.3156
control wild-type vs. control mutant	****	<0.0001
control heterozygote vs. ethanol mutant	****	<0.0001
ethanol wild-type vs. ethanol heterozygote	ns	0.7958
ethanol wild-type vs. ethanol mutant	***	0.0002
ethanol heterozygote vs. ethanol mutant	**	0.0023
ethanol heterozygote vs. control mutant	ns	0.2488
control wild-type vs. ethanol wild-type	**	0.003
control heterozygote vs. ethanol heterozygote	****	<0.0001
control mutant vs. ethanol mutant	ns	0.7133
control wild-type vs ethanol heterozygote	****	<0.0001
control wild-type vs ethanol mutant	****	<0.0001
Fig. 6B:
comparison pair	significant?	summary	adjusted p value
+/+:Control vs. +/+:Blebbistatin	No	ns	0.2084
+/+:Control vs. +/-:Control	No	ns	>0.9999
+/+:Control vs. +/-:Blebbistatin	Yes	****	<0.0001
+/+:Control vs. -/-:Control	Yes	****	<0.0001
+/+:Control vs. -/-:Blebbistatin	Yes	****	<0.0001
+/+:Blebbistatin vs. +/-:Control	Yes	*	0.0454
+/+:Blebbistatin vs. +/-:Blebbistatin	No	ns	0.9791
+/+:Blebbistatin vs. -/-:Control	No	ns	0.7785
+/+:Blebbistatin vs. -/-:Blebbistatin	Yes	****	<0.0001
+/-:Control vs. +/-:Blebbistatin	Yes	****	<0.0001
+/-:Control vs. -/-:Control	Yes	****	<0.0001
+/-:Control vs. -/-:Blebbistatin	Yes	****	<0.0001
+/-:Blebbistatin vs. -/-:Control	No	ns	0.9992
+/-:Blebbistatin vs. -/-:Blebbistatin	Yes	****	<0.0001
-/-:Control vs. -/-:Blebbistatin	Yes	***	0.0005
Fig. 7D:
comparison pair	p.adj	significant?
anterior-posterior:-/-:ethanol-trailing:+/?:control	3.54e-05	yes
anterior-posterior:-/-:ethanol-trailing:mutant:ethanol	0.000142	yes
anterior-posterior:-/-:ethanol-trailing:mutant:control	0.000985	yes
anterior-posterior:-/-:ethanol-leading:+/?:control	0.00108082	yes
anterior-posterior:-/-:ethanol-trailing:+/?:ethanol	0.00211801	yes
anterior-posterior:-/-:ethanol-leading:mutant:control	0.00211801	yes
anterior-posterior:-/-:ethanol-leading:mutant:ethanol	0.00303775	yes
anterior-posterior:-/-:ethanol-leading:+/?:ethanol	0.004231	yes
anterior-posterior:-/-:ethanol-anterior-posterior:mutant:control	0.00446601	yes
anterior-posterior:-/-:ethanol-anterior-posterior:+/?:ethanol	0.00919666	yes
anterior-posterior:-/-:ethanol-anterior-posterior:+/?:control	0.0241068	yes
anterior-posterior:+/?:control-trailing:wthet:control	0.723316	no
leading:-/-:ethanol-trailing:+/?:control	0.82283	no
trailing:-/-:ethanol-anterior-posterior:+/?:control	0.914424	no
leading:+/?:ethanol-anterior-posterior:wthet:control	0.918465	no
leading:-/-:ethanol-leading:+/?:ethanol	0.962893	no
trailing:-/-:ethanol-leading:mutant:ethanol	0.966417	no
anterior-posterior:+/?:ethanol-trailing:wthet:control	0.976739	no
trailing:-/-:control-anterior-posterior:+/?:control	0.982283	no
anterior-posterior:+/?:ethanol-leading:wthet:ethanol	0.994655	no
anterior-posterior:-/-:control-trailing:+/?:control	0.995097	no
leading:-/-:ethanol-trailing:mutant:control	0.996411	no
leading:-/-:control-anterior-posterior:+/?:control	0.99664	no
trailing:+/?:ethanol-anterior-posterior:wthet:control	0.99664	no
trailing:+/?:control-leading:wthet:control	0.99755	no
anterior-posterior:+/?:control-leading:wthet:control	0.99755	no
trailing:-/-:ethanol-anterior-posterior:+/?:ethanol	0.998546	no
leading:+/?:ethanol-anterior-posterior:-/-:control	0.998913	no
leading:-/-:control-trailing:+/?:control	0.999446	no
trailing:+/?:ethanol-trailing:wthet:control	0.999446	no
leading:+/?:ethanol-leading:wthet:control	0.999541	no
anterior-posterior:-/-:control-anterior-posterior:+/?:control	0.999676	no
leading:-/-:ethanol-leading:mutant:control	0.999708	no
leading:-/-:ethanol-trailing:+/?:ethanol	0.999708	no
leading:-/-:ethanol-leading:+/?:control	0.999848	no
leading:+/?:ethanol-leading:-/-:control	0.999867	no
trailing:+/?:ethanol-leading:wthet:ethanol	0.999867	no
trailing:-/-:ethanol-anterior-posterior:mutant:control	0.999903	no
anterior-posterior:+/?:ethanol-trailing:-/-:control	0.999942	no
trailing:-/-:control-trailing:+/?:control	0.999977	no
trailing:-/-:ethanol-leading:+/?:control	0.999981	no
anterior-posterior:+/?:ethanol-anterior-posterior:wthet:control	0.99999	no
leading:+/?:ethanol-trailing:-/-:control	0.999993	no
leading:-/-:ethanol-anterior-posterior:mutant:control	0.999994	no
trailing:-/-:ethanol-leading:mutant:control	0.999998	no
trailing:-/-:ethanol-trailing:+/?:ethanol	0.999998	no
anterior-posterior:+/?:ethanol-leading:-/-:control	0.999999	no
anterior-posterior:-/-:control-trailing:mutant:control	0.999999	no
anterior-posterior:+/?:ethanol-trailing:wthet:ethanol	0.999999	no
trailing:-/-:ethanol-trailing:+/?:control	1	no
trailing:-/-:ethanol-leading:+/?:ethanol	1	no
anterior-posterior:+/?:ethanol-leading:wthet:control	1	no
leading:-/-:ethanol-anterior-posterior:+/?:control	1	no
trailing:-/-:control-leading:+/?:control	1	no
leading:-/-:ethanol-anterior-posterior:+/?:ethanol	1	no
trailing:-/-:ethanol-trailing:mutant:control	1	no
trailing:-/-:control-leading:mutant:control	1	no
anterior-posterior:-/-:control-leading:mutant:control	1	no
trailing:+/?:ethanol-trailing:-/-:control	1	no
trailing:+/?:ethanol-anterior-posterior:-/-:control	1	no
anterior-posterior:+/?:ethanol-anterior-posterior:-/-:control	1	no
anterior-posterior:-/-:control-leading:+/?:control	1	no
leading:-/-:control-leading:+/?:control	1	no
trailing:+/?:ethanol-leading:wthet:control	1	no
leading:+/?:ethanol-trailing:wthet:control	1	no
trailing:+/?:ethanol-leading:-/-:control	1	no
